# Supplementary material for: Immunomodulatory Effects of Pulmonarom®: In Vitro Induction of TLR and Cytokine Expression in Human Dendritic Cells
Source: Pharmaceuticals (Basel). 2025 Jun 13;18(6):885. doi: 10.3390/ph18060885 (PMC12196250; doi:10.3390/ph18060885)
Supplement: Supplementary file 1 [file pharmaceuticals-18-00885-s001.zip]

Archive with 1 entries (1 files):
- pharmaceuticals-3672001-supplementary.pdf
